# Supplementary material for: G9a regulates tumorigenicity and stemness through genome-wide DNA methylation reprogramming in non-small cell lung cancer
Source: Clin Epigenetics. 2020 Jun 17;12:88. doi: 10.1186/s13148-020-00879-5 (PMC7302379; doi:10.1186/s13148-020-00879-5)
Supplement: Supplementary file 8 — Additional file 8:. Sup Tables. [file 13148_2020_879_MOESM8_ESM.xlsx]

## Sheet: Sup Table 1
	Clinical information of tumours used to isolation of Tumor Initiating Cells (TICs)
TIC	Tumor type	Genomic alterations
LCSC1	Poory differentiated Adenocarcinoma, stage Ib	P53, KRAS mutation
LCSC2	Moderately differentiated Squamour cells carcinoma, stage Ib	No molecular test done
LCSC3	Poory differentiated Squamour cells carcinoma, stage Ia	No molecular test done
LCSC4	Moderately differentiated adenocarcinoma,, stage IIIa, patient alive	L858R EGFR mutation
LCSC5	Moderately differentiated Squamour cells carcinoma, stage Ib	No molecular test done

## Sheet: Sup Table 2A
Supplementary Table 2A: CoBRA primers used for experimental validation of methylation status of candidate genes
Gene	Primer	Sequence (5'-3')
CDYL2	F	GGG TTA GGT ATT TAG TTT TGG AGT AGA GTT
	IR	CCA TCC ATT ACA CAA AAT CAA ACC AAA A
	R	CAA CCT TAA ACA ACT CTC TAA CCA AAA AAA ACA
DPP4	F	GGG GTT TGT TGA ATG TAT AAT GAG TGT T
	IF	GTG TTG GTA TGG AGA TGA AGT ATA GGT
	R	CAC TCA CCC CCA ACT CCA AAA ACT A
FOXP1	F	GTG TGG GGA GGT TAA GGT TTT GTG AA
	IF	CAA CTC CAC TTA ATA ACT ATT AAC CCR ATA
	R	CAC RCT CRA ATA CCA CCC TAC TTT TAT CTA
SP5	F	GGG TAA GTA TTY GTT TTT GGT ATT GTT GG
	IR	CAA AAC CRC CAT ACT CRA AAA CAA CAT CTT A
	R	CRA AAA CAA CAA ATT AAA ATA ACC TAA CRA CAA
ROBO1	F	GGA GGA AAA TAT TGG GTA ATT GTG GGT TAT
	IF	CTT ACC CTC CTA ACC AAA AAA TTC TTA AAC TCA AA
	R	CAT ATA CAA AAA TCT TCA AAT AAC CTC CCC ATT TA
STAMBPL1	F	GAA GGA TAT TTG GTT TTA TGG GAG GAT ATA GTT
	IF	GTT GTT ATA GTT GTA AGT AGG AGG ATG ATG TT
	R	CCC CAA TAC RCA AAA TTA ACC CCT TA

## Sheet: Sup Table 2B
Supplementary Table 2B: qRT primers used for experimental validation of mRNA expression of candidate genes
Gene	Primer	Sequence (5'-3')
CDYL2	F	GGG GAC CTT TAC GAG GTT GAA A
	R	CCT TGG ACA TGT GCA ACC CAT T
DPP4	F	GGC ACA GAT GAT GCT ACA GC
	R	CTT GAG AAA GGT CAG GTG TCT C
FOXP1	F	GCA GCA ACA GGC ACT TCA GGT
	R	CTT GAG GTG TCA TCA TAG CCA C
SP5	F	GCC TTT CTC CAG GAC CGC AC
	R	CGT AGG GCA CCT GCA GGA AGT
ROBO1	F	CTC ACG TCA TCA TCA GTA GGG T
	R	GCT TCA GCT CCA CCT GAA GA
STAMBPL1	F	GAA AGG ACG GAG AGG AGC AG
	R	CCA TGG ATG GGG ACT TGG AGA
G9A	F	GGA GCC ACC GAG AGA GTT CAT
	R	CAT CCC CAA TGA GTG GTG TAG
β-ACTIN	F	GAT TTG TGT TTT TYG GAG AGA TAG AAG TGT TAT
	R	CAA ACT CAC AAA CRA CTC CAC AAA CTT AA

## Sheet: Sup Table 2C
Supplementary Table 2C: qPCR primers used for carrying out QPCR on DNA from Chromatin Immunoprecipitation assay.
Gene	Primer	Sequence (5'-3')
CDYL2	F	GTT GCC GGC TGC AGC CAC C
	R	CCT ATG CGC AGA ATC AGA GCG
DPP4	F	GCC CGC GGC GCC TTT ATA CC
	R	CGT TCA GAG AAG GAG CGC AG
FOXP1	F	GCG GGA ACC CGA AAG TTT GTA A
	R	CAA CAA AAG CTT CTG GGA CAC C
SP5	F	GAG GGG CAA GGG CGG GGA G
	R	CTA CGG CTT GCA GGC CCC TG
ROBO1	F	GCT GAT ACA GAG AAG AAA CCC G
	R	CAA TCT AGA GGC TCC GTA GTG C

## Sheet: Sup Table3
Supplementary Table 3: List of antibodies used
Antibody	Company	MW (KD)	Host	concentration used
G9A	Genetex	132	Rabbit	1:1000
H3K9Me2	Cell Signalling	17	Rabbit	1:500
CDYL2	Invitrogen	55-60	Rabbit	1:1000
DPP4/CD26	Genetex	68	Mouse	1:500
ROBO1	Genetex	181	Rabbit	1:1000
STAMBPL1	Genetex	50	Rabbit	1:1000
FOXP1	Genetex	72-95	Rabbit	1:500
Sp5	Abcam	42	Rabbit	1:100
CD133	Genetex	97	Rabbit	1:500
CD44	Genetex	82	Rabbit	1:1000
Bactin	Invitrogen	42	Mouse	1:2000

## Sheet: Sup Table 4
	Supplementary Table 4: Quantification of IHC images
	Protein	TICs	Ctrl/KD or Ctrl/UNC0642	p value	fold change
	G9A	LCSC1	shCTRL versus shG9A	0.000572974	0.357488
		LCSC4	shCTRL versus shG9A	0.000771316	0.644269
	H3K9ME2	LCSC1	shCTRL versus shG9A	0.000240066	0.466942
		LCSC4	shCTRL versus shG9A	0.00113015	0.440367
	SP5	LCSC1	shCTRL versus shG9A	2.61958e-05	4.03774
		LCSC4	shCTRL versus shG9A	1.34212e-05	2.84884
	FOXP1	LCSC1	shCTRL versus shG9A	0.0163092	1.78824
		LCSC4	shCTRL versus shG9A	0.000397021	1.83
	G9A	LCSC2	control vs UNC0642	0.000138084	0.546667
		LCSC4	control vs UNC0642	0.000403674	0.37069
	H3K9ME2	LCSC2	control vs UNC0642	0.00293619	0.397541
		LCSC4	control vs UNC0642	0.00210523	0.436441
	SP5	LCSC2	control vs UNC0642	0.00131823	2.26606
		LCSC4	control vs UNC0642	0.000439525	2.33663
	FOXP1	LCSC2	control vs UNC0642	0.000494312	3.0597
		LCSC4	control vs UNC0642	0.000213125	3.57576
